# Supplementary material for: Investigation of commonly used aortic aneurysm growth rate metrics: Comparing their suitability for clinical and research applications
Source: PLoS One. 2023 Aug 11;18(8):e0289078. doi: 10.1371/journal.pone.0289078 (PMC10420361; doi:10.1371/journal.pone.0289078)
Supplement: S1 Table — The average size at detection (in centimeters) and age at detection (in years) is shown for each clinical category. The magnitude of the difference between the groups is also shown. The associated p-value was calculated from the Mann-Whitney U test. (XLSX) [file pone.0289078.s002.xlsx]

## Sheet: Sheet1
Average size at detection (cm)					Average age at detection (years)
Diabetes	Present (n=121)	Absent (n=375)	difference	p value	Diabetes	Present (n=121)	Absent (n=375)	difference	p value
	3.54	3.73	-0.19	0.02		70.06	71.52	-1.46	0.101
Hypertension	Present (n=427)	Absent (n=69)	difference	p value	Hypertension	Present (n=427)	Absent (n=69)	difference	p value
	3.69	3.63	0.06	0.33		71.48	69.18	2.3	0.05
Cerebrovascular Disease	Present (n=95)	Absent (n=401)	difference	p value	Cerebrovascular Disease	Present (n=95)	Absent (n=401)	difference	p value
	3.58	3.71	-0.13	0.096		72.63	70.82	1.81	0.065
Coronary artery disease	Present (n=366)	Absent (n=130)	difference	p value	Coronary artery disease	Present (n=366)	Absent (n=130)	difference	p value
	3.67	3.73	-0.06	0.446		71.16	71.16	0.0	0.394
Chronic kidney disease	Present (n=164)	Absent (n=332)	difference	p value	Chronic kidney disease	Present (n=164)	Absent (n=332)	difference	p value
	3.69	3.69	0.0	0.444		72.91	70.3	2.61	0.003
Gender	MALE (n=381)	FEMALE (n=142)	difference	p value	Gender	MALE (n=381)	FEMALE (n=142)	difference	p value
	3.73	3.6	0.13	0.1		70.98	72.01	-1.03	0.145
Tobacco history	Present (n=293)	Absent (n=29)	difference	p value	Tobacco history	Present (n=293)	Absent (n=29)	difference	p value
	3.72	3.6	0.12	0.21		71.37	71.98	-0.61	0.304
Coronary artery bypass graft surgery	Present (n=130)	Absent (n=366)	difference	p value	Coronary artery bypass graft surgery	Present (n=130)	Absent (n=366)	difference	p value
	3.64	3.7	-0.06	0.326		71.39	71.08	0.31	0.481
Race	White (n=446)	other (n=78)	difference	p value	Race	White (n=446)	other (n=78)	difference	p value
	3.69	3.75	-0.06	0.309		71.51	69.81	1.7	0.041
Metformin (diabetics only)	Present (n=14)	Absent (n=107)	difference	p value	Metformin (diabetics only)	Present (n=14)	Absent (n=107)	difference	p value
	3.84	3.5	0.34	0.04		73.44	69.62	3.82	0.063
Insulin (diabetics only)	Present (n=9)	Absent (n=112)	difference	p value	Insulin (diabetics only)	Present (n=9)	Absent (n=112)	difference	p value
	3.93	3.5	0.43	0.033		76.42	69.55	6.87	0.013
Statins	Present (n=128)	Absent (n=368)	difference	p value	Statins	Present (n=128)	Absent (n=368)	difference	p value
	3.69	3.69	0.0	0.414		73.33	70.41	2.92	0.002
Chronic obstructive pulmonary disease	Present (n=210)	Absent (n=286)	difference	p value	Chronic obstructive pulmonary disease	Present (n=210)	Absent (n=286)	difference	p value
	3.7	3.68	0.02	0.41		71.53	70.89	0.64	0.266
