# Supplementary material for: Investigation of commonly used aortic aneurysm growth rate metrics: Comparing their suitability for clinical and research applications
Source: PLoS One. 2023 Aug 11;18(8):e0289078. doi: 10.1371/journal.pone.0289078 (PMC10420361; doi:10.1371/journal.pone.0289078)
Supplement: S2 Table — For each clinical risk factor, we calculated the Spearman R correlation coefficient between the clinical factor and the growth rate of each model. We also report the association between the clinical risk factor and initial AAA diameter, as well as the association between the clinical risk factor and age at AAA detection. p-values were calculated to assess whether the relationship is statistically significant. (XLSX) [file pone.0289078.s003.xlsx]

## Sheet: Home
Hemoglobin A1C (diabetes only) (n=61)	spearman r	p value
first-last (mm/yr)	-0.238	0.065
linear unpooled (mm/yr)	-0.258	0.045
linear mixed model (mm/yr)	-0.218	0.091
exponential mixed model (mm/yr)	-0.18	0.164
Size (cm)	0.06	0.648
Age (years)	-0.106	0.418
HDL (n=224)	spearman r	p value
first-last (mm/yr)	0.064	0.338
linear unpooled (mm/yr)	0.053	0.427
linear mixed model (mm/yr)	0.015	0.821
exponential mixed model (mm/yr)	0.062	0.359
Size (cm)	-0.016	0.816
Age (years)	0.167	0.012
LDL (n=226)	spearman r	p value
first-last (mm/yr)	0.026	0.697
linear unpooled (mm/yr)	0.022	0.74
linear mixed model (mm/yr)	0.004	0.952
exponential mixed model (mm/yr)	-0.002	0.98
Size (cm)	-0.013	0.847
Age (years)	-0.104	0.119
Systolic Blood Pressure (n=397)	spearman r	p value
first-last (mm/yr)	0.038	0.454
linear unpooled (mm/yr)	0.045	0.375
linear mixed model (mm/yr)	0.038	0.453
exponential mixed model (mm/yr)	0.015	0.768
Size (cm)	-0.006	0.912
Age (years)	0.075	0.134
Systolic Blood Pressure (hypertension only) (n=347)	spearman r	p value
first-last (mm/yr)	0.069	0.198
linear unpooled (mm/yr)	0.079	0.143
linear mixed model (mm/yr)	0.07	0.196
exponential mixed model (mm/yr)	0.04	0.46
Size (cm)	0.018	0.737
Age (years)	0.082	0.127
Diastolic Blood Pressure (n=397)	spearman r	p value
first-last (mm/yr)	-0.056	0.263
linear unpooled (mm/yr)	-0.057	0.255
linear mixed model (mm/yr)	-0.079	0.116
exponential mixed model (mm/yr)	-0.067	0.184
Size (cm)	-0.164	0.001
Age (years)	-0.215	<0.001
Diastolic Blood Pressure (hypertension only) (n=347)	spearman r	p value
first-last (mm/yr)	-0.041	0.448
linear unpooled (mm/yr)	-0.044	0.416
linear mixed model (mm/yr)	-0.055	0.306
exponential mixed model (mm/yr)	-0.04	0.454
Size (cm)	-0.143	0.008
Age (years)	-0.176	<0.001
ALT (n=297)	spearman r	p value
first-last (mm/yr)	-0.071	0.22
linear unpooled (mm/yr)	-0.077	0.186
linear mixed model (mm/yr)	-0.053	0.361
exponential mixed model (mm/yr)	0.001	0.981
Size (cm)	-0.139	0.017
Age (years)	-0.196	<0.001
Urine Urea (n=23)	spearman r	p value
first-last (mm/yr)	0.183	0.404
linear unpooled (mm/yr)	0.193	0.378
linear mixed model (mm/yr)	0.183	0.404
exponential mixed model (mm/yr)	0.05	0.819
Size (cm)	-0.018	0.936
Age (years)	-0.186	0.396
